# Supplementary material for: Exploring Volatiles and Biological Effects of Commiphora africana and Boswellia papyrifera Incense
Source: Molecules. 2025 Jan 23;30(3):499. doi: 10.3390/molecules30030499 (PMC11820164; doi:10.3390/molecules30030499)
Supplement: Supplementary file 1 [file molecules-30-00499-s001.zip › Table S1.xlsx]

## Sheet: Sheet1
Table S1 Inhibition of tyrosinase activity by K1, K2 and K3.
K1	1 st	2 nd	3 rd	4 th	5 th	Mean	SD	SEM
0.1	64.9	77.8	67.1	57.2	66.7	66.74	7.36295	3.29281
0.05	13.2	59.1	61.3	35.7	41.7	42.2	19.5826	8.75763
0.025	66	62.1	34.8	11.3	21.5	39.14	24.2574	10.8483
0.0125	26.5	50.2	9.68	3.89	11.2	20.294	18.6905	8.35863
0.00625	4.71	24.1	-12.3	-6.01	6.73	3.446	13.9313	6.23026
K2	1 st	2 nd	3 rd	4 th	5 th	Mean	SD	SEM
0.1	14	6.4	14.2	-7.77	10.6	7.486	9.09852	4.06898
0.05	-3.3	0.493	8.39	-8.48	-0.32	-0.6434	6.15362	2.75198
0.025	36.7	6.9	-46.45	-18.4	-6.09	-5.468	30.7338	13.7446
0.0125	-20.6	0	-23.9	-32.9	-14.7	-18.42	12.2228	5.46621
0.00625	-11.8	-6.9	-82.6	-3.18	-14.4	-23.776	33.1685	14.8334
K3	1 st	2 nd	3 rd	4 th	5 th	Mean	SD	SEM
0.1	16.7	6.9	23.8	-16.3	9.94	8.208	15.1705	6.78446
0.05	3.77	4.43	10.3	-1.77	6.09	4.564	4.35885	1.94934
0.025	46.9	4.43	-6.45	-6.71	-6.73	6.288	23.2027	10.3766
0.0125	-16.2	3.45	-26.5	-37.1	-13.8	-18.03	15.1496	6.77509
0.00625	1.18	2.96	-94.3	-20.8	-16	-25.392	39.8984	17.8431
