# Supplementary material for: Exploring Volatiles and Biological Effects of Commiphora africana and Boswellia papyrifera Incense
Source: Molecules. 2025 Jan 23;30(3):499. doi: 10.3390/molecules30030499 (PMC11820164; doi:10.3390/molecules30030499)
Supplement: Supplementary file 1 [file molecules-30-00499-s001.zip › Table S2.xlsx]

## Sheet: グラフ
Table S2 Inhibition of tyrosinase activity by terpenoids detected in the extracts.
	p-Cymene	S-(-)Limoneリモネン	R-(-)Limone	(-)-Verbenone	Octyl acetate	E-Nerolidole
19.87	69.201
9.935	63.8059
4.9675	53.5585
2.48375	38.2263
18.93		39.7548
9.465		25.0913
4.7325		10.2109
2.36625		5.26328
10.9			15.9454
5.45			9.54824
2.725			4.53704
1.3625			1.76519
17.94				10.8501
8.97				9.36208
4.485				1.31969
2.2425				-3.56032
32.01					7.1043
16.005					5.25923
8.0025					2.43231
4.00125					-1.96681
11.89						1.69856
5.945						11.0787
2.9725						-9.09855
1.48625						-9.56791
17.76
8.88
4.44
2.22
p-Cymene	1 st	2 nd	3 rd	Mean	SD	SED
19.87	75.2187	60.4982	71.8861	69.201	7.71882	4.45646
9.935	67.93	61.21	62.2776	63.8059	3.61131	2.08499
4.9675	62.0991	51.2456	47.331	53.5585	7.65096	4.41728
2.48375	43.1487	37.7224	33.8078	38.2263	4.69077	2.70822
S-(-)Limone	1 st	2 nd	3 rd	Mean	SD	SED
18.93	46.6667	31.6726	40.9253	39.7548	7.56525	4.3678
9.465	29.7222	19.573	25.9786	25.0913	5.13249	2.96325
4.7325	18.8889	6.76157	4.98221	10.2109	7.56785	4.3693
2.36625	14.7222	3.91459	-2.84698	5.26328	8.86191	5.11642
R-(-)Limone	1 st	2 nd	3 rd	Mean	SD	SED
10.9	19.7222	8.8968	19.2171	15.9454	6.10946	3.5273
5.45	15.8333	8.18505	4.62633	9.54824	5.72651	3.3062
2.725	13.6111	0.711744	-0.711744	4.53704	7.89054	4.55561
1.3625	10.2778	1.77936	-6.76157	1.76519	8.51968	4.91884
(-)-Verbenone	1 st	2 nd	3 rd	Mean	SD	SED
17.94	16.8919	6.76157	8.8968	10.8501	5.34017	3.08315
8.97	13.8514	12.4555	1.77936	9.36208	6.60381	3.81271
4.485	12.5	-6.04982	-2.4911	1.31969	9.84457	5.68377
2.2425	6.75676	-11.032	-6.40569	-3.56032	9.22943	5.32861
Octyl actate	1 st	2 nd	3 rd	Mean	SD	SED
32.01	19.5335	1.06762	0.711744	7.1043	10.7655	6.21547
16.005	17.2012	1.42349	-2.84698	5.25923	10.5601	6.0969
8.0025	13.7026	-5.69395	-0.711744	2.43231	10.0733	5.8158
4.00125	15.4519	-9.96441	-11.3879	-1.96681	15.1018	8.71904
E-Nerolidole	1 st	2 nd	3 rd	Mean	SD	SED
11.89	1.1811	0	3.91459	1.69856	2.00794	1.15929
5.945	-2.91545	18.3673	17.7843	11.0787	12.1228	6.99911
2.9725	-6.29921	-7.82918	-13.1673	-9.09855	3.60569	2.08175
1.48625	-9.84252	-8.18505	-10.6762	-9.56791	1.26805	0.73211
