# Supplementary material for: Exploring Volatiles and Biological Effects of Commiphora africana and Boswellia papyrifera Incense
Source: Molecules. 2025 Jan 23;30(3):499. doi: 10.3390/molecules30030499 (PMC11820164; doi:10.3390/molecules30030499)
Supplement: Supplementary file 1 [file molecules-30-00499-s001.zip › Table S3.xlsx]

## Sheet: 図
Table S3 Inhitibition of tyrosinase activity by p-, m-, and o- cymene and cumene.
Conc	p-Cymene	m-Cymene	o-Cymene	Cumene
0.4	41.9089
0.2	37.6515
0.1	35.9376
0	0
0.8
0.4		35.4752
0.2		35.4752
0.1		34.4728
0		0
0.4			23.5659
0.2			19.5659
0.1			23.6796
0			0
0.4				22.8605
0.2				22.4161
0.1				22.2648
0				0
p-Cymene
	1 st	2 nd	3 rd	Mean	SEM	SD
0.8 mM	56	42.6667	49.6403	49.4357	6.66902	3.85036
0.4 mM	48.6667	35.3333	41.7266	41.9089	6.66853	3.85008
0.2 mM	38	34.6667	40.2878	37.6515	2.82671	1.632
0.1 mM	43.3333	30.6667	33.8129	35.9376	6.59522	3.80775
0 mM	0	0	0	0	0	0
m-Cymene
	1 st	2 nd	3 rd	Mean	SEM	SD
0.8 mM	42	39.3333	38.2979	39.8771	1.91002	1.10275
0.4 mM	40	26	40.4255	35.4752	8.2085	4.73918
0.2 mM	32	34	40.4255	35.4752	4.40222	2.54162
0.1 mM	34.6667	34	34.7518	34.4728	0.411673	0.23768
0 mM	0	0	0	0	0	0
o-Cymene
	1 st	2 nd	3 rd	Mean	SEM	SD
0.8 mM	23.3333	19.3333	24.031	22.2326	2.53492	1.46354
0.4 mM	21.3333	25.3333	24.031	23.5659	2.04016	1.17789
0.2 mM	21.3333	13.3333	24.031	19.5659	5.56354	3.21211
0.1 mM	32	17.3333	21.7054	23.6796	7.52999	4.34744
0 mM	0	0	0	0	0	0
Cumene
	1 st	2 nd	3 rd	Mean	SEM	SD
0.8 mM	24.6667	24	39.0071	29.2246	8.47845	4.89504
0.4 mM	14.6667	22	31.9149	22.8605	8.65625	4.99769
0.2 mM	11.3333	24	31.9149	22.4161	10.3818	5.99393
0.1 mM	14.6667	16.6667	35.461	22.2648	11.4719	6.62332
0 mM	0	0	0	0	0	0
