# Supplementary material for: Exploring Volatiles and Biological Effects of Commiphora africana and Boswellia papyrifera Incense
Source: Molecules. 2025 Jan 23;30(3):499. doi: 10.3390/molecules30030499 (PMC11820164; doi:10.3390/molecules30030499)
Supplement: Supplementary file 1 [file molecules-30-00499-s001.zip › Table S4.xlsx]

## Sheet: p-シメン阻害様式
Table S4. Inhibition of tyrosinase by different concentrations of p-cymene.
p-Cymene	Dixion plot 1 st					Mean (N=3)
	0.25 mM	0.5 mM	1.0 mM	2.0 mM			0.25 mM	0.5 mM	1.0 mM	2.0 mM
0	43.8596	30.1205	24.2718	22.9358		0	48.1726	34.1078	26.8012	24.9084
1	64.1026	45.8716	37.8788	30.1205		1	69.5467	49.2843	39.971	33.347
2	80.6452	60.241	47.1698	42.735		2	92.4077	65.8217	50.7016	44.7585
4	111.111	76.9231	64.1026	54.3478		4	117.336	81.0222	65.0843	55.5669
8	156.25	108.696	86.2069	70.4225		8	156.547	108.207	87.0277	73.0431
						SEM
p-Cymene	Dixion plot 2 nd						0.25 mM	0.5 mM	1.0 mM	2.0 mM
	0.25 mM	0.5 mM	1.0 mM	2.0 mM		0	11.2827	10.7637	7.4736	6.58872
0	39.6825	25.9067	20.9205	19.5312		1	16.1539	13.4409	10.6841	10.4647
1	56.8182	37.8788	30.4878	24.8756		2	25.7617	19.709	12.8372	11.1861
2	74.6269	49.505	40	34.7222		4	23.0483	19.2984	15.094	12.3619
4	98.0392	64.1026	50.5051	43.8596		8	28.4912	20.2473	18.9582	12.0688
8	128.205	87.7193	68.4932	62.5
						SD
p-Cymene	Dixion plot 3 rd						0.25 mM	0.5 mM	1.0 mM	2.0 mM
	0.25 mM	0.5 mM	1.0 mM	2.0 mM		0	6.51408	6.21444	4.31489	3.804
0	60.9756	46.2963	35.2113	32.2581		1	9.32646	7.76008	6.16844	6.04178
1	87.7193	64.1026	51.5464	45.045		2	14.8735	11.379	7.41158	6.45829
2	121.951	87.7193	64.9351	56.8182		4	13.3069	11.142	8.71454	7.13715
4	142.857	102.041	80.6452	68.4932		8	16.4494	11.6898	10.9455	6.9679
8	185.185	128.205	106.383	86.2069
	Intersection				Mean
	X	-3.90279	-4.3036	-3.97587	-4.06075
	Y	6.367	1.11658	5.41012	4.2979
