# Supplementary material for: Exploring Volatiles and Biological Effects of Commiphora africana and Boswellia papyrifera Incense
Source: Molecules. 2025 Jan 23;30(3):499. doi: 10.3390/molecules30030499 (PMC11820164; doi:10.3390/molecules30030499)
Supplement: Supplementary file 1 [file molecules-30-00499-s001.zip › Table S5.xlsx]

## Sheet: 阻害様式
Table S5. Inhibition of tyrosinase by different concentrations of (S)-limonene
(S)-(-)-Limone	Dixion plot 1 st					Mean (N=3)
	0.25 mM	0.5 mM	1.0 mM	2.0 mM			0.25	0.5	1	2
0	26.178	19.9203	17.1233	15.015		0	28.2733	22.0606	18.5753	16.9095
1	30.4878	23.3645	18.8679	17.0648		1	31.9616	25.2576	20.792	18.9804
2	34.4828	27.4725	20.6612	18.1159		2	36.3506	27.2883	23.1374	20.6997
4	38.4615	29.9401	23.8095	20.8333		4	41.6941	31.4086	26.1132	23.1141
8	51.0204	38.4615	30.1205	25.2525		8	54.631	40.6211	33.1688	28.9113
						SEM
(S)-(-)-Limone	Dixion plot 2 nd						0.25 mM	0.5 mM	1.0 mM	2.0 mM
	0.25 mM	0.5 mM	1.0 mM	2.0 mM		0	2.38207	4.18392	3.36403	3.47543
0	30.8642	26.8817	22.4215	20.9205		1	2.39258	2.27249	3.7609	3.51883
1	34.7222	27.7778	25.1256	23.0415		2	3.44183	2.57064	4.28898	3.55377
2	40.3226	29.7619	28.0899	24.7525		4	2.95225	3.7911	4.28379	4.1752
4	44.2478	35.7143	31.0559	27.933		8	4.92472	5.7799	6.51612	6.11541
8	60.241	47.1698	40.6504	35.9712
						SD
(S)-(-)-Limone	Dixion plot 3 rd						0.25 mM	0.5 mM	1.0 mM	2.0 mM
	0.25 mM	0.5 mM	1.0 mM	2.0 mM		0	1.37529	2.41559	1.94222	2.00654
0	27.7778	19.3798	16.1812	14.7929		1	1.38135	1.31202	2.17136	2.0316
1	30.6748	24.6305	18.3824	16.835		2	1.98714	1.48416	2.47624	2.05177
2	34.2466	24.6305	20.6612	19.2308		4	1.70448	2.18879	2.47325	2.41055
4	42.3729	28.5714	23.4742	20.5761		8	2.84329	3.33703	3.76208	3.53074
8	52.6316	36.2319	28.7356	25.5102
	Intersection				Mean
	X	-6.43622	-6.76877	-6.43461	-6.54653
	Y	7.97155	6.8928	7.97678	7.61371
	3.2439	1.457	1.7869
	28.85	17.352	-11.498
			-6.43461
			7.97678
