# Supplementary material for: Exploring Volatiles and Biological Effects of Commiphora africana and Boswellia papyrifera Incense
Source: Molecules. 2025 Jan 23;30(3):499. doi: 10.3390/molecules30030499 (PMC11820164; doi:10.3390/molecules30030499)
Supplement: Supplementary file 1 [file molecules-30-00499-s001.zip › Table S6.xlsx]

## Sheet: まとめ
	Table S6 Inhibition of cancer cells by extracts.
	48 hrs	Mean		SD		0.0003				0.001						48 hrs	Mean		SD		0.0003				0.001
	K1A	0.0003	0.001	0.0003	0.001	1	2	3		1	2	3				S1A	0.0003	0.001	0.0003	0.001	1	2	3		1	2	3
	G361	0.959613	0.761336	0.058505	0.145155	0.90753	0.948393	1.02292		0.744332	0.625433	0.914245				G361	0.858088	0.00990251	0.121223	0.00984071	0.845494	0.743655	0.985117		0.0164191	0.0147059	-0.00141743
	A549	0.967513	0.724116	0.0442114	0.0513294	1.00033	0.984966	0.917239		0.770475	0.732919	0.668955				A549	0.745572	0.0083976	0.0686067	0.00914449	0.806742	0.671392	0.758581		0.0175261	0.00842946	-0.000762777
	MIA	0.997258	0.403541	0.0461325	0.110684	1.04446	0.995037	0.952276		0.511479	0.408842	0.290301				MIA	0.630186	0.00809379	0.0908813	0.00650964	0.726195	0.545492	0.61887		0.0143018	0.00865998	0.00131955
	RGB	1.04434	0.839457	0.0267026	0.0820776	1.03362	1.02466	1.07474		0.888797	0.884864	0.744709				RGB	0.972452	0.106872	0.079839	0.0890236	0.969828	0.893958	1.05357		0.167216	0.148771	0.00462963
	48 hrs	Mean		SD		0.0003				0.001						48 hrs	Mean		SD		0.0003				0.001
	K2A	0.0003	0.001	0.0003	0.001	1	2	3	4	1	2	3	4			S2A	0.0003	0.001	0.0003	0.001	1	2	3		1	2	3	4
	G361	1.01251	0.962418	0.0490037	0.0524197	1.0199	0.960237		1.05741	1.02228	0.92474		0.940232			G361	0.852407	0.00357902	0.0444101	0.00549944	0.869294	0.80203	0.885897		0.00977326	0.00605536	0.00132231	-0.00283487
	A549	1.00667	0.993321	0.028944	0.0949181	1.03338	1.02706	0.994843	0.971396	1.01079	1.11934	0.93812	0.905034			A549	0.572465	0.00226599	0.126507	0.00541293	0.644526	0.646478	0.426392		0.00842602	0.00443656	0.000396668	-0.00419527
	MIA	0.973692	1.01044	0.0586069	0.0557039	1.02964	0.89909	1.0098	0.956235	1.07791	1.0237	0.995799	0.944359			MIA	0.629525	0.00308935	0.169207	0.00296726	0.77399	0.671216	0.443369		0.00602183	0.00273473	0.00448054	-0.000879701
	RGB	1.04162	1.03947	0.123509	0.0576477	0.949138	0.993835		1.18188	0.992586	1.02199		1.10384			RGB	1.04791	0.0119964	0.0944989	0.0146657	1.04138	0.956843	1.1455		0.0288303	0.00517464		0.00198413
	48 hrs	Mean		SD		0.0003				0.001						48 hrs	Mean		SD		0.0003				0.001
	K3A	0.0003	0.001	0.0003	0.001	1	2	3	4	1	2	3				S3A	0.0003	0.001	0.0003	0.001	1	2	3		1	2	3
	G361	0.98698	1.00719	0.032088	0.0221671	1.02341	0.974619		0.96291	1.01681	0.981834	1.02292				G361	0.944274	0.66457	0.0209967	0.23934	0.959813	0.952623	0.920387		0.59226	0.469723	0.931727
	A549	1.00235	0.989799	0.0126936	0.0368639	1.02136	0.996564	0.99643	0.995042	1.00573	0.947649	1.01602				A549	0.901337	0.547933	0.0818019	0.241184	0.895527	0.822595	0.985889		0.483991	0.345164	0.814645
	MIA	1.00491	1.05978	0.0412725	0.0807388	1.06447	0.998759	0.971157	0.985265	1.09635	1.11577	0.967231				MIA	0.946659	0.558446	0.0576202	0.213714	1.00519	0.889992	0.944799		0.480994	0.394257	0.800088
	RGB	1.00843	1.06925	0.0266481	0.0484514	1.03793	1.00123		0.986111	1.014	1.08926	1.1045				RGB	0.973499	0.992103	0.0599012	0.101957	0.965517	1.03699	0.917989		0.900329	0.974127	1.10185
