# Supplementary material for: Exploring Volatiles and Biological Effects of Commiphora africana and Boswellia papyrifera Incense
Source: Molecules. 2025 Jan 23;30(3):499. doi: 10.3390/molecules30030499 (PMC11820164; doi:10.3390/molecules30030499)
Supplement: Supplementary file 1 [file molecules-30-00499-s001.zip › Table S7.xlsx]

## Sheet: Sheet1
Table S7 Inhibition of S. mutans growth by smoke extracts.
K１A	control	1e-05	0.0001	0.001	0.01			K１A	control	1e-05	0.0001	0.001	0.01
1	1160125	1742849	1120140	1248635	1641350			1	104.916	157.615	101.3	112.921	148.436
2	1224193	1043635	1031577	1666196	1310542			2	110.71	94.3815	93.291	150.683	118.519
3	1144338	1283853	1121493	1536995	1137527			3	103.489	116.106	101.423	138.999	102.873
4	1848428	1244708	1283805	1141900	1183377			4	167.163	112.566	116.101	103.268	107.019
5	1221249	1237318	1254049	1695690	1248635			5	110.444	111.897	113.41	153.35	112.921
6	1148931	1382112	1301074	1169430	1357356			6	103.904	124.992	117.663	105.758	122.753
1	1262929	1304087	1581434	1301834	1325004			1	114.213	117.936	143.017	117.732	119.827
2	1150074	1421961	1442509	1346219	1219808			2	104.007	128.595	130.454	121.746	110.314
3	1171872	1478853	1386868	1344374	1304529			3	105.979	133.741	125.422	121.579	117.975
4	1274050	1344507	1346725	1432035	1149016			4	115.219	121.591	121.792	129.507	103.912
5	1032247	1497905	1496097	1102767	1419794			5	93.3516	135.464	135.3	99.7291	128.4
6	1254689	1297282	1583627	1358889	1051010			6	113.468	117.32	143.216	122.892	95.0484
1	862030	1266605	1003026	1183702	993358			1	77.958	114.546	90.709	107.048	89.8346
2	876280	995893	1315187	1003919	916506			2	79.2467	90.0639	118.939	90.7897	82.8845
3	792202	1093512	1215236	1143793	985663			3	71.643	98.8921	109.9	103.439	89.1387
4	727200	1018401	1064318	1158814	951343			4	65.7646	92.0994	96.2519	104.798	86.035
5	872796	886533	857300	1015585	1031188			5	78.9316	80.1739	77.5302	91.8448	93.2558
6	880095	843529	1011940	1051548	1067801			6	79.5917	76.2848	91.5151	95.0971	96.5669
Average	1.10576e+06	1.24353e+06	1.24536e+06	1.27235e+06	1.18299e+06			Average	100	112.459	112.624	115.066	106.984
SEM	60796.9	54272.2	49280.8	48836.6	44647.2			SEM	5.49819	4.90813	4.45673	4.41655	4.03768
TTEST	1	0.100089	0.0834051	0.0399432	0.313149			SD	22.6696	20.2367	18.3756	18.2099	16.6478
								TTEST	1	0.100089	0.0834051	0.0399432	0.313149
K2A	control	1e-05	0.0001	0.001	0.01			K2A	control	1e-05	0.0001	0.001	0.01
1	1160125	1196153	920143	1220097	1282270				104.916	108.174	83.2134	110.34	115.962
2	1224193	1015583	1117382	1127418	1145991				110.71	91.8446	101.051	101.958	103.638
3	1144338	1197842	1200168	1264210	1084310				103.489	108.327	108.538	114.329	98.0599
4	1848428	1166254	1129100	1138249	1094204				167.163	105.471	102.111	102.938	98.9547
5	1221249	1286953	884284	1129814	1632956				110.444	116.386	79.9705	102.175	147.677
6	1148931	1161141	1098772	1062289	1248250				103.904	105.008	99.3678	96.0684	112.886
1	1262929	1488903	1617616	1295098	1251971				114.213	134.649	146.29	117.123	113.222
2	1150074	1149664	1499142	1433646	1237546				104.007	103.97	135.575	129.652	111.918
3	1171872	1265588	1645928	1269804	1459020				105.979	114.454	148.85	114.835	131.947
4	1274050	1438379	1519755	1513840	1349312				115.219	130.08	137.44	136.905	122.025
5	1032247	1421655	1355123	1402595	1249843				93.3516	128.568	122.551	126.844	113.03
6	1254689	1237715	1526687	1268367	1425648				113.468	111.933	138.066	114.705	128.929
1	862030	1082247	1087308	989568	899219				77.958	97.8734	98.331	89.4919	81.3212
2	876280	1098112	1166945	1173471	1115906				79.2467	99.3081	105.533	106.123	100.917
3	792202	1016098	1156641	981662	936253				71.643	91.8911	104.601	88.7769	84.6703
4	727200	1045864	1109129	968959	912393				65.7646	94.583	100.304	87.6281	82.5126
5	872796	921581	1059085	943053	1003464				78.9316	83.3435	95.7787	85.2853	90.7486
6	880095	1050859	1107865	1031785	1039135				79.5917	95.0348	100.19	93.3098	93.9745
Average	1.10576e+06	1.18003e+06	1.23339e+06	1.17855e+06	1.18709e+06			Average	100	106.717	111.542	106.583	107.355
SEM	60796.9	36885.5	55071.9	39700.4	47218.9			SEM	5.49819	3.33575	4.98045	3.59032	4.27026
TTEST	1	0.303659	0.129	0.32321	0.298177			SD	22.6696	13.7537	20.5349	14.8033	17.6067
								TTEST	1	0.303659	0.129	0.32321	0.298177
K３A	control	1e-05	0.0001	0.001	0.01			K３A	control	1e-05	0.0001	0.001	0.01
1	1160125	1100663	985006	1139445	1447612				104.916	99.5388	89.0793	103.046	130.915
2	1224193	1189044	913656	1192027	1432237				110.71	107.532	82.6268	107.801	129.525
3	1144338	1205790	1101267	1267241	1281810				103.489	109.046	99.5934	114.603	115.921
4	1848428	1117928	1008029	1821016	1317278				167.163	101.1	91.1614	164.684	119.128
5	1221249	1145898	1165673	1482116	1220752				110.444	103.63	105.418	134.036	110.399
6	1148931	1010077	878525	1149275	1249330				103.904	91.3466	79.4497	103.935	112.984
1	1262929	1283924	1374010	1363289	1444345				114.213	116.112	124.259	123.289	130.62
2	1150074	915068	1316598	1434024	1462881				104.007	82.7545	119.067	129.686	132.296
3	1171872	1095264	1461942	1343531	1532966				105.979	99.0505	132.211	121.503	138.634
4	1274050	1416380	1386250	1378542	1443954				115.219	128.091	125.366	124.669	130.584
5	1032247	1348821	1350065	1221985	1401106				93.3516	121.981	122.094	110.511	126.709
6	1254689	1466274	1429872	1259816	1416465				113.468	132.603	129.311	113.932	128.098
1	862030	798653	981547	817750	1022340				77.958	72.2264	88.7665	73.9535	92.4556
2	876280	807464	962504	919797	1108535				79.2467	73.0233	87.0444	83.1821	100.251
3	792202	746252	966868	951152	1053071				71.643	67.4875	87.439	86.0177	95.2348
4	727200	735144	947568	887149	1084897				65.7646	66.483	85.6936	80.2296	98.113
5	872796	854979	815137	915757	1130907				78.9316	77.3203	73.7172	82.8168	102.274
6	880095	831373	882198	748303	1079960				79.5917	75.1855	79.7819	67.673	97.6665
Average	1.10576e+06	1.05939e+06	1.10704e+06	1.1829e+06	1.28502e+06			Average	100	95.8062	100.115	106.976	116.212
SEM	60796.9	55158.8	51691.8	64626.5	39970.2			SEM	5.49819	4.98831	4.67477	5.84452	3.61472
TTEST	1	0.575839	0.987326	0.390743	0.0189638			SD	22.6696	20.5673	19.2746	24.0976	14.9039
								TTEST	1	0.575839	0.987326	0.390743	0.0189638
