# Supplementary material for: Exploring Volatiles and Biological Effects of Commiphora africana and Boswellia papyrifera Incense
Source: Molecules. 2025 Jan 23;30(3):499. doi: 10.3390/molecules30030499 (PMC11820164; doi:10.3390/molecules30030499)
Supplement: Supplementary file 1 [file molecules-30-00499-s001.zip › Table S8.xlsx]

## Sheet: Sheet1
Talble S8 Inhibition of S. mutans by solvent extracts.
		C.africana resin (S1)		B.papyrifera resin (S2)		B.papyrifera bark (S3)
	control	0.1	0.5	0.1	0.5	0.1	0.5
1	1297927	15417979	891142	6005391	273180	2425662	2593215
2	1045669	14293682	934787	5723070	228419	2336499	2372006
3	1202683	15177272	669117	5913803	183165	2290512	2119794
4	1178496	15202670	514501	5526911	262144	2248712	1922518
5	1660233	15259602	731698	5185512	251399	1696666	2925311
6	1467006	15159157	650572	5658636	245912	2254431	2557018
7	1384382	15010847	490982	5144472	237159	2252571	1284397
8	1277860	14410788	736893	6342630	169438	2337563	1911432
Average	1314282	1.49915e+07	702462	5.68755e+06	231352	2230327	2.21071e+06
SEM	67156.5	145500	55977.2	143690	13031	79142.5	181357
TTEST	1	2.00337e-20	6.26687e-06	1.33448e-13	2.49028e-10	4.28856e-07	0.000385688
SD	189947	411535	158327	406417	36857.4	223849	512954
		C.africana resin (S1)		B.papyrifera resin (S2)		B.papyrifera bark (S3)
	control	0.1	0.5	0.1	0.5	0.1	0.5
1	98.7556	1173.11	67.8045	456.933	20.7855	184.562	197.31
2	79.562	1087.57	71.1253	435.452	17.3798	177.778	180.479
3	91.5087	1154.8	50.9112	449.965	13.9365	174.279	161.289
4	89.6684	1156.73	39.1469	420.527	19.9458	171.098	146.279
5	126.322	1161.06	55.6728	394.551	19.1282	129.095	222.579
6	111.62	1153.42	49.5002	430.55	18.7107	171.533	194.556
7	105.334	1142.13	37.3574	391.428	18.0448	171.392	97.7261
8	97.2288	1096.48	56.0681	482.593	12.8921	177.859	145.435
Average	100	1140.66	53.4483	432.75	17.6029	169.699	168.207
SEM	5.10975	11.0706	4.25914	10.933	0.991496	6.02173	13.7989
TTEST	1	2.00337e-20	6.26687e-06	1.33448e-13	2.49028e-10	4.28856e-07	0.000385688
SD	14.4526	31.3125	12.0467	30.9231	2.80437	17.032	39.0292
